# Supplementary material for: Sulfur Compounds Inhibit High Glucose-Induced Inflammation by Regulating NF-κB Signaling in Human Monocytes
Source: Molecules. 2020 May 17;25(10):2342. doi: 10.3390/molecules25102342 (PMC7287819; doi:10.3390/molecules25102342)
Supplement: Supplementary file 1 [file molecules-25-02342-s001.zip]

Archive with 4 entries (4 files):
- Figure S1_Molecules_2020.tif
- Figure S2_Molecules_2020.tif
- Figure S3_Molecules_2020.tif
- Figure S4_Molecules_2020.tif
